# Supplementary material for: Effects of UMP, Choline, and Fish Oil on Synaptic Integrity and Motor Coordination in an Alzheimer’s Disease Mouse Model
Source: Int J Mol Sci. 2026 Apr 8;27(8):3342. doi: 10.3390/ijms27083342 (PMC13116225; doi:10.3390/ijms27083342)
Supplement: Supplementary file 1 [file ijms-27-03342-s001.zip]

Archive with 3 entries (2 files):
- Supplementary File_IJMS/
- Supplementary File_IJMS/Supplementary material File S1.pdf
- Supplementary File_IJMS/Supplementary material File S2.pdf
